# Supplementary material for: Emergence of nontoxic mutants as revealed by single filament analysis in bloom-forming cyanobacteria of the genus Planktothrix
Source: BMC Microbiol. 2016 Feb 25;16:23. doi: 10.1186/s12866-016-0639-1 (PMC4766695; doi:10.1186/s12866-016-0639-1)
Supplement: Additional file 7: — Occurrence of mutations in individual Planktothrix filaments (Excel spreadsheet). (XLSX 74 kb) [file 12866_2016_639_MOESM7_ESM.xlsx]

## Sheet: all
No.	Filament length	Primer Fmcy1+/1-	Primer Fmcy2+/2-	Primer Fmcy3+/3-	Primer Fmcy4+/4-	Primer Fmcy5+/5-	Primer Fmcy6+/6-	Primer Fmcy7+/7-	Primer Fmcy8+/8-	Primer Fmcy9+/9-	Primer Fmcy10+/10-	Primer Fmcy11+/11-	Primer Fmcy12+/12-	Primer Fmcy13+/13-	Primer Fmcy14+/14-	Primer Fmcy15+/15-	Primer Fmcy16+/16-
	in µm	mcyTD	mcyD	mcyD	mcyD	mcyDE	mcyE	mcyE	mcyEG	mcyGH	mcyHA	mcyA	mcyAB	mcyB	mcyBC	mcyC	mcyJ
M1	484	+	+	+	+	-	+	+	+	+	+	short(1,5 kb)	+	+	+	+	-
M2	528	+	+	+	+	+	+	+	+	+	+	short(1,5 kb)	+	+	+	+	+
M3	638	+	+	+	+	+	+	+	+	+	+	short(1,5 kb)	+	+	+	+	+
M4	638	+	+	+	+	-	+	+	-	+	+	short(1,5 kb)	+	+	+	+	-
M5	1320	+	+	+	+	+	+	+	+	+	+	long (3 kb)	+	+	+	+	-
M6	1584	+	+	+	+	+	+	+	+	+	+	short(1,5 kb)	+	+	+	+	-
M7	2200	+	+	+	+	+	+	+	Insertion EG	+	+	long (3 kb)	+	+	+	+	+
M8	1518	+	+	+	+	+	+	+	+	+	+	short(1,5 kb)	+	+	-	+	+
M9	1782	+	+	+	+	+	+	+	+	+	+	short(1,5 kb)	+	+	+	+	+
M10	902	+	+	+	+	+	+	+	+	+	+	short(1,5 kb)	+	+	+	+	-
M11	1804	+	+	+	+	+	+	+	+	+	+	short(1,5 kb)	+	+	+	+	+
M12	1716	+	+	+	+	-	+	+	+	+	+	short(1,5 kb)	+	+	+	+	+
M13	1078	+	+	+	+	+	+	+	+	+	-	short(1,5 kb)	+	+	+	+	+
M14	1628	-	Deletion D	+	+	+	+	+	+	+	-	-	+	+	+	+	-
M15	1188	+	+	+	+	+	+	+	+	+	-	short(1,5 kb)	+	+	+	+	+
M16	1870	+	+	+	-	+	+	+	+	+	-	short(1,5 kb)	+	+	-	+	+
M17	1386	+	+	+	+	+	+	+	+	+	+	long (3 kb)	+	+	+	+	+
M18	1276	+	+	+	+	+	+	+	+	+	+	short(1,5 kb)	+	+	+	+	+
M19	1518	+	Deletion D	+	+	+	+	+	+	+	+	-	+	+	+	+	+
M20	2024	+	+	+	+	+	+	+	+	+	+	long (3 kb)	+	+	+	+	+
M21	1408	+	+	+	+	-	+	+	Insertion EG	+	+	long (3 kb)	+	+	+	+	+
M22	1518	+	+	+	+	+	+	+	+	+	+	short(1,5 kb)	+	+	+	+	+
M23	1320	+	+	+	+	+	+	+	+	+	+	short(1,5 kb)	+	+	+	+	+
M24	1232	+	+	+	+	+	+	+	+	+	+	short(1,5 kb)	+	+	+	+	+
M25	990	+	+	+	+	+	+	+	+	+	+	short(1,5 kb)	+	+	+	+	+
M26	1364	+	+	+	+	+	+	+	+	+	+	short(1,5 kb)	+	+	+	+	+
M27	1430	+	+	+	+	+	+	+	+	+	+	short(1,5 kb)	+	+	+	+	+
M28	1232	+	+	+	+	+	+	+	+	+	+	short(1,5 kb)	+	+	+	+	-
M29	1452	+	+	+	+	+	+	+	+	+	+	short(1,5 kb)	+	+	+	+	+
M30	1452	+	+	+	+	+	+	+	+	+	+	short(1,5 kb)	+	+	+	+	+
M31	2090	+	+	+	+	+	+	+	+	+	+	short(1,5 kb)	+	+	+	+	-
M32	1034	+	+	+	+	+	+	+	+	+	+	long (3 kb)	+	+	+	+	+
M33	902	+	+	+	+	+	+	+	+	+	+	short(1,5 kb)	+	+	+	+	-
M34	968	+	+	+	+	+	+	+	+	+	+	short(1,5 kb)	+	+	+	+	+
M35	726	+	+	+	+	+	+	+	+	+	+	short(1,5 kb)	+	+	+	+	+
M36	1320	+	+	+	+	+	+	+	+	+	+	short(1,5 kb)	+	+	+	+	+
M37	1078	+	+	+	+	+	+	+	+	+	+	long (3 kb)	+	+	+	+	+
M38	1782	-	+	+	+	+	+	+	-	+	+	short(1,5 kb)	+	+	+	+	+
M39	902	+	+	+	+	+	+	+	+	+	+	short(1,5 kb)	+	+	+	+	+
M40	1870	+	+	+	+	+	+	+	+	+	+	short(1,5 kb)	+	+	+	+	+
M41	1760	B-	Deletion D	+	+	+	+	+	+	+	-	-	+	+	+	+	+
M42	1408	-	+	+	+	+	+	-	-	+	+	short(1,5 kb)	+	+	+	+	+
M43	1364	-	+	+	+	+	+	+	-	+	+	short(1,5 kb)	+	+	+	+	+
M44	1606	-	+	+	+	+	+	+	-	+	+	short(1,5 kb)	+	+	+	+	+
M45	902	+	+	+	+	+	+	+	+	+	+	long (3 kb)	+	+	+	+	+
M46	1584	-	+	+	+	+	+	+	-	+	+	short(1,5 kb)	+	+	+	+	+
M47	1672	+	+	+	+	+	+	+	+	+	+	short(1,5 kb)	+	+	+	+	+
M48	2200	+	+	+	+	+	+	-	+	+	+	short(1,5 kb)	+	+	+	+	+
M49	1122	+	Deletion D	+	+	+	+	+	+	+	+	long (3 kb)	+	+	+	+	-
M50	1716	+	+	+	+	+	+	+	+	+	+	long (3 kb)	+	+	+	+	-
M51	1122	Insertion TD	+	+	+	+	+	+	+	+	+	long (3 kb)	+	+	+	+	-
M52	1672	+	+	+	+	+	+	+	+	+	+	short(1,5 kb)	+	+	+	+	+
M53	1386	+	+	+	+	+	+	+	+	+	+	short(1,5 kb)	+	-	+	-	+
M54	880	+	+	+	+	+	+	+	+	+	+	short(1,5 kb)	+	+	+	-	+
M55	1430	+	+	+	+	+	+	+	+	+	+	short(1,5 kb)	+	+	+	+	-
M56	1782	+	+	+	+	+	+	+	+	+	+	short(1,5 kb)	+	+	-	+	+
M57	1496	+	+	+	+	+	+	+	+	+	+	short(1,5 kb)	+	+	+	+	+
M58	2112	+	+	+	+	+	+	+	+	+	+	short(1,5 kb)	+	+	+	+	-
M59	1672	+	+	+	+	+	+	+	+	+	+	long (3 kb)	+	+	+	+	+
M60	1584	+	+	+	+	+	+	+	+	+	+	short(1,5 kb)	+	+	+	+	+
M61	1386	+	+	+	+	+	+	+	+	+	-	short(1,5 kb)	+	+	+	+	-
M62	1342	+	+	+	+	+	+	+	+	+	+	long (3 kb)	+	+	+	+	+
M63	682	+	+	+	+	+	+	+	+	+	-	short(1,5 kb)	+	+	+	+	-
M64	2200	+	+	+	+	+	+	+	+	+	+	short(1,5 kb)	+	+	+	+	-
M65	1012	Insertion TD	+	+	+	+	+	+	+	+	+	short(1,5 kb)	+	+	+	+	-
M66	1122	+	+	+	+	+	-	+	+	+	+	short(1,5 kb)	+	+	+	+	-
M67	1122	Insertion TD	+	+	+	+	-	-	+	-	-	-	-	-	+	+	-
M68	1958	+	+	+	+	+	+	+	+	+	+	short(1,5 kb)	+	+	+	+	-
M69	880	+	+	+	+	+	+	+	+	+	+	short(1,5 kb)	+	+	+	+	-
M70	1584	+	+	+	+	+	+	+	+	+	+	long (3 kb)	+	+	+	+	-
M71	2200	+	+	+	+	+	+	+	+	+	+	short(1,5 kb)	+	+	+	+	-
M72	2200	+	+	+	+	+	+	+	-	-	-	short(1,5 kb)	+	+	+	+	-
M73	1430	+	+	+	+	+	-	+	+	+	-	-	+	+	-	+	+
M74	1012	-	Deletion D	+	+	+	-	+	+	+	-	-	+	+	+	+	+
M75	682	+	+	+	+	+	+	+	+	+	+	short(1,5 kb)	+	+	+	+	+
M76	1430	+	+	+	+	+	+	+	+	+	+	short(1,5 kb)	+	+	+	+	+
M77	990	+	+	+	+	+	-	+	+	+	-	short(1,5 kb)	+	+	+	+	+
M78	1606	Insertion TD	+	+	+	+	-	+	+	+	-	short(1,5 kb)	+	+	+	+	+
M79	1474	+	+	+	+	+	-	+	-	+	-	long (3 kb)	+	+	-	+	+
M80	726	Insertion TD	+	+	+	-	-	+	+	+	-	short(1,5 kb)	+	+	+	+	+
M81	1012	+	+	+	+	+	-	+	+	+	-	short(1,5 kb)	+	+	+	+	+
M82	660	+	+	+	+	+	-	+	+	+	-	short(1,5 kb)	+	+	+	+	+
M83	1100	+	+	+	+	+	-	+	+	+	-	short(1,5 kb)	+	+	-	+	+
M84	1034	+	+	+	+	+	-	+	+	+	-	short(1,5 kb)	+	+	-	+	+
M85	1496	+	+	+	+	-	-	+	Insertion EG	+	-	long (3 kb)	+	+	+	+	+
M86	748	+	+	+	+	+	+	+	-	-	-	short(1,5 kb)	+	+	-	+	+
M87	990	+	+	+	+	+	-	+	+	-	-	short(1,5 kb)	+	+	-	+	+
M88	946	+	+	+	+	+	+	+	-	+	+	short(1,5 kb)	+	+	-	+	+
M89	1166	+	+	+	+	+	+	+	+	+	+	short(1,5 kb)	+	+	+	+	+
M90	1364	+	+	+	+	+	-	+	+	+	+	short(1,5 kb)	+	+	+	+	+
M91	1320	+	+	+	+	+	+	+	-	+	+	long (3 kb)	+	+	+	+	+
M92	1980	+	+	+	+	+	-	+	+	+	+	short(1,5 kb)	+	+	+	+	+
M93	946	+	+	+	+	+	+	+	+	+	+	short(1,5 kb)	+	+	+	+	+
M94	1320	+	+	+	+	+	+	+	+	+	+	long (3 kb)	+	+	+	+	+
M95	1122	+	+	+	+	+	+	+	-	+	-	long (3 kb)	+	+	-	+	+
M96	1958	+	+	+	+	+	-	+	-	+	+	short(1,5 kb)	+	+	+	+	+
M97	1804	-	-	+	+	-	-	-	-	+	+	short(1,5 kb)	-	+	+	-	-
M98	1650	-	-	-	+	+	-	-	-	+	-	short(1,5 kb)	-	+	-	-	-
M99	1430	-	-	-	+	+	+	-	-	-	+	-	-	-	+	-	-
M100	924	-	-	-	-	+	-	+	-	+	+	long (3 kb)	-	+	+	-
W1	1122	+	+	+	+	+	+	+	Insertion EG	+	+	long (3 kb)	+	+	+	+	+
W2	1452	+	+	+	+	+	+	+	+	+	+	long (3 kb)	+	+	+	+	+
W3	1716	+	+	+	+	+	+	+	+	+	+	short(1,5 kb)	+	+	+	+	+
W4	1716	+	+	+	+	+	+	+	+	+	+	short(1,5 kb)	+	+	+	+	+
W5	1980	+	+	+	+	+	+	+	Insertion EG	+	+	long (3 kb)	+	+	+	+	+
W6	2046	+	+	+	+	+	+	+	+	+	+	short(1,5 kb)	+	+	+	+	+
W7	2310	+	+	+	+	+	+	+	Insertion EG	+	+	short(1,5 kb)	+	+	+	+	+
W8	2640	+	+	+	+	+	+	+	Insertion EG	+	+	short(1,5 kb)	+	+	+	+	+
W9	2640	+	+	+	+	+	+	+	Insertion EG	+	+	short(1,5 kb)	+	+	+	+	+
W10	2706	+	+	+	+	+	+	+	Insertion EG	+	+	short(1,5 kb)	+	+	+	+	+
W11	2772	+	+	+	+	+	+	+	+	+	+	short(1,5 kb)	Insertion A	+	+	+	+
W12	3300	+	+	+	+	+	+	+	Insertion EG	+	+	short(1,5 kb)	+	+	+	+	+
W13	3498	+	+	+	+	+	+	+	Insertion EG	+	+	long (3 kb)	+	+	+	+	+
W14	6600	+	+	+	+	+	+	+	Insertion EG	+	+	short(1,5 kb)	+	+	+	+	+
W15	6600	+	+	+	+	+	+	+	Insertion EG	+	+	short(1,5 kb)	+	+	+	+	+
W16	1056	+	+	+	+	+	+	+	+	+	+	long (3 kb)	+	+	+	+	+
W17	1122	+	+	+	+	+	+	+	+	+	+	short(1,5 kb)	+	+	+	+	+
W18	1386	Insertion TD	+	+	+	+	+	+	+	+	+	long (3 kb)	Insertion A	+	+	+	+
W19	1452	Insertion TD	+	+	+	+	+	+	+	+	+	short(1,5 kb)	+	+	+	+	+
W20	1980	+	+	+	+	+	+	+	+	+	+	short(1,5 kb)	+	+	+	+	+
W21	2046	+	+	+	+	+	+	+	+	+	+	long (3 kb)	+	+	+	+	+
W22	2310	Insertion TD	+	+	+	+	+	+	+	+	+	short(1,5 kb)	+	+	+	+	+
W23	2772	Insertion TD	+	+	+	+	+	+	+	+	+	Deletion HA	+	+	+	+	+
W24	3102	+	+	+	+	+	+	+	+	+	+	short(1,5 kb)	+	+	+	+	+
W25	4158	A-	+	+	+	+	+	+	+	+	+	long (3 kb)	+	+	+	+	+
W26	4488	Insertion TD	+	+	+	+	+	+	+	+	+	short(1,5 kb)	+	+	+	+	+
W27	5346	+	+	+	+	+	+	+	+	+	+	long (3 kb)	+	+	+	+	+
W28	1254	+	+	+	+	+	+	+	+	+	+	short(1,5 kb)	+	+	+	+	+
W29	1386	+	+	+	+	+	+	+	+	+	+	short(1,5 kb)	+	+	+	+	+
W30	1386	+	+	+	+	+	+	+	+	+	+	short(1,5 kb)	+	+	+	+	+
W31	1386	+	+	+	+	+	+	+	Insertion EG	+	+	short(1,5 kb)	+	+	+	+	+
W32	1386	+	+	+	+	+	+	+	Insertion EG	+	+	short(1,5 kb)	+	+	+	+	+
W33	2112	+	+	+	+	+	+	+	Insertion EG	+	+	long (3 kb)	+	+	+	+	+
W34	2178	Insertion TD	+	+	+	+	+	+	+	+	+	Deletion HA	+	+	+	+	+
W35	1452	Insertion TD	+	+	+	+	+	+	+	+	+	long (3 kb)	+	+	+	+	+
W36	3696	+	+	+	Insertion D	+	+	+	Insertion EG	+	+	short(1,5 kb)	+	+	+	+	+
W37	1518	+	+	+	+	+	+	+	Insertion EG	+	+	short(1,5 kb)	+	+	+	+	+
W38	2508	+	+	+	+	+	+	+	Insertion EG	+	+	short(1,5 kb)	+	+	+	+	+
W39	2244	+	+	+	+	+	+	+	Insertion EG	+	+	short(1,5 kb)	+	+	+	+	+
W40	2970	+	Deletion D	+	+	+	+	+	+	+	+	short(1,5 kb)	+	+	+	+	+
W41	2244	Insertion TD	+	+	+	+	+	+	+	+	+	long (3 kb)	+	+	+	+	+
W42	1914	+	+	+	+	+	+	+	+	+	+	short(1,5 kb)	+	+	+	+	+
W43	2046	double A	+	+	+	+	+	+	+	+	+	A-	B-	+	+	+	+
W44	3300	+	+	+	+	+	+	+	Insertion EG	+	+	short(1,5 kb)	+	+	+	+	+
W45	1518	+	+	+	+	+	+	A-	+	+	+	short(1,5 kb)	+	+	+	+	+
W46	1848	Insertion TD	+	+	+	+	+	B-	+	+	+	long (3 kb)	+	+	+	+	+
W47	2838	+	Deletion D	+	+	+	+	+	+	+	+	Deletion HA	Insertion A	+	+	+	+
W48	2244	+	+	+	+	+	+	+	Insertion EG	+	+	short(1,5 kb)	+	+	+	+	+
W49	2706	+	+	+	+	+	+	+	Insertion EG	+	+	short(1,5 kb)	+	+	+	+	+
W50	1518	+	+	+	+	+	+	+	+	+	+	long (3 kb)	+	+	+	+	+
W51	1914	+	+	+	+	+	+	+	+	+	+	long (3 kb)	+	+	+	+	+
W52	1914	+	+	+	+	+	+	+	Insertion EG	+	+	short(1,5 kb)	+	+	+	+	+
W53	1518	+	+	+	+	+	+	+	+	+	+	short(1,5 kb)	+	+	+	+	+
W54	1848	+	+	+	+	+	+	+	+	+	+	short(1,5 kb)	+	+	+	+	+
W55	990	+	+	+	+	+	+	+	+	+	+	short(1,5 kb)	+	+	+	+	+
W56	1056	+	+	+	+	+	+	+	+	+	+	long (3 kb)	+	+	+	+	+
W57	2838	+	+	+	+	+	+	+	+	+	+	long (3 kb)	+	+	+	+	+
W58	1518	+	+	+	+	+	+	+	+	+	+	short(1,5 kb)	+	+	+	+	+
W59	1782	+	+	+	+	+	+	+	+	+	+	short(1,5 kb)	+	+	+	+	+
W60	2178	+	+	+	+	+	+	+	+	+	+	short(1,5 kb)	+	+	+	+	+
W61	1782	+	+	+	+	+	+	+	Insertion EG	+	+	short(1,5 kb)	+	+	+	+	+
W62	2772	+	+	+	+	+	+	+	Insertion EG	+	+	long (3 kb)	+	+	+	+	+
W63	1914	Insertion TD	+	+	+	+	+	+	+	+	+	long (3 kb)	Insertion A	+	+	+	+
W64	1782	+	+	+	+	+	+	+	Insertion EG	+	+	short(1,5 kb)	+	+	+	+	+
W65	1452	Insertion TD	+	+	+	B-	+	+	+	+	+	long (3 kb)	+	+	+	+	+
W66	3564	Insertion TD	+	+	+	+	+	+	+	+	+	long (3 kb)	+	+	+	+	+
W67	3366	+	+	+	+	+	+	+	+	+	+	short(1,5 kb)	+	+	+	+	+
W68	2244	Insertion TD	+	+	+	+	+	+	+	+	+	long (3 kb)	+	+	+	+	+
W69	3234	+	+	+	+	+	+	+	Insertion EG	+	+	short(1,5 kb)	+	+	+	+	+
W70	1782	+	+	+	+	+	+	+	+	+	+	short(1,5 kb)	+	+	+	+	+
W71	1914	+	+	+	+	+	+	+	+	+	+	short(1,5 kb)	+	+	+	+	+
W72	2376	+	+	+	+	+	+	+	Insertion EG	+	+	long (3 kb)	+	+	+	+	+
W73	2574	Insertion TD	+	+	+	+	+	+	+	+	+	long (3 kb)	+	+	+	+	+
W74	1518	+	+	+	+	+	+	+	+	+	+	A-	+	+	+	+	+
W75	3762	+	+	+	+	+	+	+	Insertion EG	+	+	short(1,5 kb)	+	+	+	+	+
W76	1188	+	+	+	+	+	+	+	+	+	+	long (3 kb)	+	+	+	+	+
W77	2574	+	+	+	+	+	+	+	+	+	+	short(1,5 kb)	+	+	+	+	+
W78	2442	+	+	+	+	+	+	+	Insertion EG	+	+	short(1,5 kb)	+	+	+	+	+
W79	2046	+	+	+	+	+	+	+	+	+	+	short(1,5 kb)	+	+	+	+	+
W80	924	+	+	+	+	+	+	+	Insertion EG	+	+	short(1,5 kb)	+	+	+	+	+
W81	1320	+	Deletion D	+	+	+	+	+	+	+	+	short(1,5 kb)	+	+	+	+	+
W82	1122	+	+	+	+	+	+	+	Insertion EG	+	+	short(1,5 kb)	+	+	+	+	+
W83	1584	+	+	+	+	+	+	+	+	+	+	short(1,5 kb)	+	+	+	+	+
W84	1980	+	+	+	+	+	+	+	+	+	+	short(1,5 kb)	+	+	+	+	+
W85	2112	Insertion TD	+	+	+	+	+	A-	+	+	+	short(1,5 kb)	+	+	+	+	+
W86	2112	+	+	+	+	+	+	+	Insertion EG	+	+	short(1,5 kb)	+	+	+	+	+
W87	2838	+	Deletion D	+	+	+	+	+	+	+	+	long (3 kb)	+	+	+	+	+
W88	1782	+	+	+	+	+	+	+	Insertion EG	+	+	short(1,5 kb)	+	+	+	+	+
W89	1320	Insertion TD	+	+	+	+	+	+	+	+	+	short(1,5 kb)	+	+	+	+	+
W90	1320	+	+	+	+	+	+	+	+	+	+	short(1,5 kb)	+	+	+	+	+
W91	924	+	+	+	+	+	+	+	+	+	+	short(1,5 kb)	+	+	+	+	+
W92	1650	+	+	+	+	+	+	+	+	+	+	long (3 kb)	+	+	+	+	+
W93	1518	+	Deletion D	+	+	+	+	+	+	+	B-	short(1,5 kb)	+	+	+	+	+
W94	2574	+	+	+	+	+	+	+	Insertion EG	+	+	long (3 kb)	+	+	+	+	+
W95	1518	Insertion TD	+	+	+	+	+	+	+	+	+	long (3 kb)	+	+	+	+	+
W96	1716	+	+	+	+	+	+	+	Insertion EG	+	+	short(1,5 kb)	+	+	+	+	+
W97	924	+	+	+	+	+	+	+	+	+	+	short(1,5 kb)	+	+	+	+	+
W98	2178	+	+	+	+	B-	+	+	Insertion EG	+	+	short(1,5 kb)	+	+	+	+	+
W99	1716	Insertion TD	+	+	+	+	+	+	+	+	+	short(1,5 kb)	+	+	+	+	+
W100	1716	+	+	+	+	+	+	+	Insertion EG	+	+	short(1,5 kb)	+	+	+	+	+
Z1	682	+	+	+	+	+	+	+	+	+	+	long (3 kb)	+	+	+	+	+
Z2	814	+	+	+	+	+	+	+	+	+	+	long (3 kb)	+	+	+	+	+
Z3	902	+	+	+	+	+	+	+	+	+	+	long (3 kb)	+	+	+	+	+
Z4	924	+	+	+	+	+	+	+	+	+	+	short(1,5 kb)	+	+	+	+	+
Z5	924	+	+	+	+	+	+	+	Insertion EG	+	+	long (3 kb)	+	+	+	+	+
Z6	990	+	+	+	+	+	+	+	+	+	+	short(1,5 kb)	+	+	+	+	+
Z7	990	Insertion TD	+	+	+	+	+	+	+	+	+	long (3 kb)	+	+	+	+	+
Z8	1056	+	+	+	+	+	+	+	+	+	+	short(1,5 kb)	+	+	+	+	+
Z9	1100	Insertion TD	+	+	+	+	+	+	+	+	+	long (3 kb)	+	+	+	+	+
Z10	1100	+	+	+	+	+	+	+	+	+	+	long (3 kb)	+	+	+	+	+
Z11	1144	+	+	+	+	+	+	+	Insertion EG	+	+	long (3 kb)	+	+	+	+	+
Z12	1232	+	+	+	+	+	+	+	+	+	+	short(1,5 kb)	+	+	+	+	+
Z13	1628	+	+	+	+	+	+	+	Insertion EG	+	+	long (3 kb)	+	+	+	+	+
Z14	660	Insertion TD	+	+	+	+	+	+	+	+	+	short(1,5 kb)	+	+	+	+	+
Z15	836	+	+	+	+	+	+	+	Insertion EG	+	+	long (3 kb)	+	+	+	+	+
Z16	902	+	+	+	+	+	+	+	+	+	+	long (3 kb)	+	+	+	+	+
Z17	946	+	+	+	+	+	+	+	+	+	+	long (3 kb)	+	+	+	+	+
Z18	946	+	+	+	+	+	+	+	+	+	+	short(1,5 kb)	+	+	+	+	+
Z19	946	+	+	+	+	+	+	+	+	+	+	long (3 kb)	+	+	+	+	+
Z20	1012	+	+	+	+	+	+	+	+	+	+	short(1,5 kb)	+	+	+	+	+
Z21	1056	Insertion TD	+	+	+	+	+	+	+	+	+	short(1,5 kb)	+	+	+	+	+
Z22	1122	Insertion TD	+	+	+	+	+	+	+	+	+	short(1,5 kb)	+	+	+	+	+
Z23	1166	+	+	+	+	+	+	+	+	+	+	long (3 kb)	+	+	+	+	+
Z24	1210	Insertion TD	+	+	+	+	+	+	Insertion EG	+	+	short(1,5 kb)	+	+	+	+	+
Z25	1320	+	+	+	+	+	+	+	+	+	+	short(1,5 kb)	+	+	+	+	+
Z26	440	+	+	+	+	+	+	+	+	+	+	long (3 kb)	+	+	+	+	+
Z27	594	+	+	+	+	+	+	+	+	+	+	short(1,5 kb)	+	+	+	+	+
Z28	814	Insertion TD	+	+	+	+	+	+	+	+	+	long (3 kb)	+	+	+	+	+
Z29	836	Insertion TD	+	+	+	+	+	+	+	+	+	short(1,5 kb)	+	+	+	+	+
Z30	880	+	+	+	+	+	+	+	+	+	+	long (3 kb)	+	+	+	+	+
Z31	880	+	+	+	+	+	+	+	+	+	+	short(1,5 kb)	+	+	+	+	+
Z32	924	+	+	+	+	+	+	+	+	+	+	long (3 kb)	+	+	+	+	+
Z33	968	+	+	+	+	+	+	+	+	+	+	short(1,5 kb)	+	+	+	+	+
Z34	1078	+	+	+	+	+	+	+	+	+	+	short(1,5 kb)	+	+	+	+	+
Z35	1232	+	+	+	+	+	+	+	+	+	+	long (3 kb)	+	+	+	+	+
Z36	1408	+	+	+	+	+	+	+	+	+	+	long (3 kb)	+	+	+	+	+
Z37	1716	+	+	+	+	+	+	+	+	+	+	long (3 kb)	+	+	+	+	+
Z38	770	+	+	+	+	+	+	+	+	+	+	long (3 kb)	+	+	+	+	+
Z39	770	+	+	+	+	+	+	+	+	+	+	long (3 kb)	+	+	+	+	+
Z40	770	+	+	+	+	+	+	+	+	+	+	short(1,5 kb)	+	+	+	+	+
Z41	814	+	+	+	+	+	+	+	+	+	+	short(1,5 kb)	+	+	+	+	+
Z42	880	+	+	+	+	+	+	+	+	+	+	short(1,5 kb)	+	+	+	+	+
Z43	880	Insertion TD	+	+	+	+	+	+	+	+	+	short(1,5 kb)	+	+	+	+	+
Z44	902	+	+	+	+	+	+	+	+	+	+	short(1,5 kb)	+	+	+	+	+
Z45	924	+	+	+	+	+	+	+	+	+	+	short(1,5 kb)	+	+	B -	+	+
Z46	946	+	+	+	+	+	+	+	+	+	+	short(1,5 kb)	+	+	+	+	+
Z47	990	+	+	+	+	+	+	+	Insertion EG	+	+	long (3 kb)	+	+	+	+	+
Z48	1034	+	+	+	+	+	+	+	+	+	+	long (3 kb)	+	+	+	+	+
Z49	1034	+	+	+	+	+	+	+	+	+	+	short(1,5 kb)	+	+	+	+	+
Z50	1078	+	+	+	+	+	+	+	+	+	+	short(1,5 kb)	+	+	+	+	+
Z51	1320	Insertion TD	+	+	+	+	+	+	+	+	+	long (3 kb)	+	+	+	+	+
Z52	1342	+	+	+	+	+	+	+	+	+	+	short(1,5 kb)	+	+	+	+	+
Z53	770	+	+	+	+	+	+	+	+	+	+	short(1,5 kb)	+	+	+	+	+
Z54	836	+	+	+	+	+	+	+	+	+	+	long (3 kb)	+	+	+	+	+
Z55	858	+	+	+	+	+	+	+	+	+	+	long (3 kb)	+	+	+	+	+
Z56	858	+	+	+	+	+	+	+	+	+	+	long (3 kb)	+	+	+	+	+
Z57	880	Insertion TD	+	+	+	+	+	+	+	+	+	short(1,5 kb)	+	+	+	+	+
Z58	924	+	+	+	+	+	+	+	+	+	+	long (3 kb)	+	+	+	+	+
Z59	946	+	+	+	+	+	+	+	Insertion EG	+	+	long (3 kb)	+	+	+	+	+
Z60	1034	+	+	+	+	+	+	+	+	+	+	long (3 kb)	+	+	+	+	+
Z61	1210	Insertion TD	+	+	+	+	+	+	+	+	+	long (3 kb)	+	+	+	+	+
Z62	1276	+	+	+	+	+	+	+	+	+	+	long (3 kb)	+	+	+	+	+
Z63	770	Insertion TD	+	+	+	+	+	+	+	+	+	long (3 kb)	+	+	+	+	+
Z64	836	Insertion TD	+	+	+	+	+	+	+	+	+	long (3 kb)	+	+	+	+	+
Z65	1078	+	+	+	+	+	+	+	+	+	+	long (3 kb)	+	+	+	+	+
Z66	1078	B-	Deletion D	+	+	+	+	+	+	+	+	Deletion HA	+	+	+	+	+
Z67	1100	+	+	+	+	+	+	+	+	+	+	short(1,5 kb)	+	+	+	+	+
Z68	1100	+	+	+	+	+	+	+	+	+	+	short(1,5 kb)	+	+	+	+	+
Z69	1144	Insertion TD	+	+	+	+	+	+	+	+	+	short(1,5 kb)	+	+	+	+	+
Z70	1166	+	+	+	+	+	+	+	+	+	+	long (3 kb)	+	+	+	+	+
Z71	1210	+	+	+	+	+	+	+	Insertion EG	+	+	long (3 kb)	+	+	+	+	+
Z72	1210	Insertion TD	+	+	+	+	+	+	+	+	+	short(1,5 kb)	+	+	+	+	+
Z73	1320	+	+	+	+	+	+	+	+	+	+	long (3 kb)	+	+	+	+	+
Z74	1474	+	+	+	+	+	+	+	+	+	+	short(1,5 kb)	+	+	+	+	+
Z75	1672	+	+	+	+	+	+	+	+	+	+	short(1,5 kb)	+	+	+	+	+
Z76	1694	+	+	+	+	+	+	+	+	+	+	long (3 kb)	+	+	+	+	+
Z77	1738	+	+	+	+	+	+	+	Insertion EG	+	+	long (3 kb)	+	+	+	+	+
Z78	748	+	+	+	+	+	+	+	+	+	+	long (3 kb)	+	+	+	+	+
Z79	836	+	+	+	+	+	+	+	+	+	+	short(1,5 kb)	+	+	+	+	+
Z80	924	+	+	+	+	+	+	+	+	+	+	short(1,5 kb)	+	+	+	+	+
Z81	968	+	+	+	+	+	+	+	+	+	+	long (3 kb)	+	+	+	+	+
Z82	990	Insertion TD	+	+	+	+	+	+	+	+	+	long (3 kb)	+	+	+	+	+
Z83	990	+	+	+	+	+	+	+	+	+	+	long (3 kb)	+	+	+	+	+
Z84	1034	+	+	+	+	+	+	+	+	+	+	short(1,5 kb)	+	+	+	+	+
Z85	1034	+	+	+	+	+	+	+	+	+	+	long (3 kb)	+	+	+	+	+
Z86	1100	Insertion TD	+	+	+	+	+	+	+	+	+	short(1,5 kb)	+	+	+	+	+
Z87	1100	Insertion TD	+	+	+	+	+	+	+	+	+	long (3 kb)	+	+	+	+	+
Z88	1144	+	+	+	+	+	+	+	+	+	+	short(1,5 kb)	+	+	+	+	+
Z89	1166	+	+	+	+	+	+	+	+	+	+	long (3 kb)	+	+	+	+	+
Z90	1188	Insertion TD	+	+	+	+	+	+	+	+	+	long (3 kb)	+	+	+	+	+
Z91	1386	Insertion TD	+	+	+	+	+	+	+	+	+	long (3 kb)	+	+	+	+	+
Z92	1496	Insertion TD	+	+	+	+	+	+	+	+	+	short(1,5 kb)	+	+	+	+	+
Z93	726	Insertion TD	+	+	+	+	+	+	+	+	+	short(1,5 kb)	+	+	+	+	+
Z94	814	+	+	+	+	+	+	+	+	+	+	short(1,5 kb)	+	+	+	+	+
Z95	880	+	+	+	+	+	+	+	+	+	+	short(1,5 kb)	+	+	+	+	+
Z96	902	+	+	+	+	+	+	+	+	+	+	short(1,5 kb)	+	+	+	+	+
Z97	924	Insertion TD	+	+	+	+	+	+	+	+	+	long (3 kb)	+	+	+	+	+
Z98	924	+	+	+	+	+	+	+	+	+	+	short(1,5 kb)	+	+	+	+	+
Z99	946	+	+	+	+	+	+	+	+	+	+	long (3 kb)	+	+	+	+	+
Z100	968	Insertion TD	+	+	+	+	+	+	+	+	+	long (3 kb)	+	+	+	+	+
H1	1672	Insertion TD	+	+	+	-	+	-	+	+	+	short(1,5 kb)	+	-	-	+	-
H2	1166	+	+	+	+	+	+	+	Insertion EG	+	+	long (3 kb)	+	+	+	+	+
H3	1254	+	+	+	+	+	+	+	+	+	+	short(1,5 kb)	+	+	+	+	+
H4	1826	Insertion TD	+	+	+		+	+	+	+		short(1,5 kb)	+			+
H5	1540	Insertion TD	+	+	+	A-	+	+	+	+	+	short(1,5 kb)	+	+	+	+	A-
H6	1782	Insertion TD	+	+	+	+	+	+	+	+	-	short(1,5 kb)	+	+	+	+	+
H7	1848	+	+	A-	+	+	-	+	+	-	-	short(1,5 kb)	+	+	-	+	+
H8	1540	+	+	+	+	+	-	+	+	+	-	short(1,5 kb)	+	-	+	+	+
H9	1672	+	+	+	+	+	+	+	+	+	+	short(1,5 kb)	+	-	+	+	+
H10	2134	A-	+	+	+	+	+	-	+	-	+	short(1,5 kb)	+	+	+	+	+
H11	2112	Insertion TD	+	+	+	+	+	-	+	+	+	short(1,5 kb)	+	+	+	+	+
H12	1518	+	+	+	+	A-	-	-	+	+	-	short(1,5 kb)	+	+	-	+	+
H13	1430	Insertion TD	+	+	+	+	+	+	+	+	-	short(1,5 kb)	+	+	+	+	+
H14	1980	+	+	+	+	+	+	+	+	+	-	short(1,5 kb)	+	+	+	+	+
H15	1430	+	+	+	+	+	+	+	+	+	+	short(1,5 kb)	+	-	+	+	+
H16	1892	+	+	+	+	+	-	+	+	-	-	short(1,5 kb)	+	-	-	+	+
H17	1760	Insertion TD	+	+	+	+	+	+	+	-	+	short(1,5 kb)	+	+	-	+	A-
H18	1364	Insertion TD	+	+	+	+	+	+	+	+	+	short(1,5 kb)	+	+	-	+	+
H19	1694	+	+	+	+	+	+	+	+	+	+	short(1,5 kb)	+	+	+	+	+
H20	1452	+	+	+	+	+	+	+	+	+	+	short(1,5 kb)	+	+	+	+	+
H21	1584	+	+	+	+	+	+	+	+	+	-	short(1,5 kb)	+	+	+	+	+
H22	1144	Insertion TD	+	+	+	+	+	+	+	+	+	short(1,5 kb)	+	+	+	+	+
H23	2200	Insertion TD	+	+	+	B-	-	+	+	+	+	short(1,5 kb)	+	-	-	+	+
H24	1320	+	+	+	+	A-	+	+	+	+	-	short(1,5 kb)	+	+	-	+	+
H25	1804	Insertion TD	+	+	+	+	+	+	+	+	+	short(1,5 kb)	+	+	+	+	+
H26	924	Insertion TD	+	+	+	+	+	+	+	+	+	short(1,5 kb)	+	+	-	+	+
H27	1188	Insertion TD	+	+	+	+	+	+	+	+	-	short(1,5 kb)	+	+	-	+	+
H28	1342	Insertion TD	+	+	+	+	+	+	+	+	+	short(1,5 kb)	+	+	+	+	+
H29	1364	Insertion TD	+	+	+	+	+	+	+	+	-	short(1,5 kb)	+	+	+	+	+
H30	1584	A-	+	+	+	+	+	+	+	+	-	A-	+	+	+	+	+
H31	1188	Insertion TD	+	+	+	+	+	+	+	+	+	long (3 kb)	+	-	+	+	+
H32	1386	+	+	+	+	+	+	+	+	+	+	short(1,5 kb)	+	+	+	+	+
H33	1430	Insertion TD	+	+	+	+	+	+	+	+	+	short(1,5 kb)	+	+	+	+	+
H34	1870	Insertion TD	+	+	+	B-	+	+	+	+	+	short(1,5 kb)	+	+	+	+	+
H35	1892	+	+	+	+	+	+	+	+	+	+	A-	+	+	+	+	+
H36	1474	+	+	+	+	+	+	+	+	+	-	short(1,5 kb)	+	+	+	+	+
H37	2046	+	+	+	+	A-	+	+	+	+	-	short(1,5 kb)	+	+	+	+	+
H38	1606	+	+	+	+	-	+	-	+	+	-	short(1,5 kb)	+	-	-	+	+
H39	1188	+	+	+	+	+	+	+	+	+	+	short(1,5 kb)	+	+	+	+	+
H40	2112	Insertion TD	+	+	+	+	+	+	+	+	+	short(1,5 kb)	+	+	+	+	+
H41	1716	Insertion TD	+	+	+	A-	+	+	+	+	+	short(1,5 kb)	+	+	+	+	+
H42	1540	B-	+	+	+	+	-	+	+	-	-	short(1,5 kb)	+	+	+	+	A-
H43	924	Insertion TD	+	+	+	+	+	+	+	+	+	short(1,5 kb)	+	+	+	+	+
H44	1100	A-	+	+	A-	+	-	+	+	-	-	short(1,5 kb)	+	-	-	+	+
H45	1078	+	+	+	+	A-	-	+	+	+	-	short(1,5 kb)	+	+	+	+	+
H46	2772	+	+	+	+	A-	-	-	+	-	-	short(1,5 kb)	+	-	-	+	+
H47	1804	+	+	+	+	+	+	+	+	+	-	short(1,5 kb)	+	+	+	+	+
H48	1870	+	+	+	+	B-	-	+	+	+	+	short(1,5 kb)	+	+	+	+	+
H49	1430	+	+	+	+	+	+	+	Insertion EG	+	+	long (3 kb)	+	+	+	+	+
H50	1100	Insertion TD	+	+	+	+	+	+	+	+	+	short(1,5 kb)	+	+	+	+	+
H51	704	Insertion TD	+	+	+	+	+	-	+	+	-	short(1,5 kb)	+	+	-	+	+
H52	1826	Insertion TD	+	+	+	+	+	+	+	+	+	short(1,5 kb)	+	+	-	+	+
H53	1760	Insertion TD	+	+	+	+	+	+	+	+	-	short(1,5 kb)	+	-	+	+	+
H54	1474	+	+	+	+	A-	+	-	+	+	+	short(1,5 kb)	+	+	+	+	+
H55	1496	+	+	+	+	+	+	+	A-	+	-	A-	+	+	+	+	A-
H56	1606	+	+	+	+	+	+	+	+	+	+	long (3 kb)	+	+	+	+	+
H57	1606	Insertion TD	+	+	+	+	+	+	+	+	+	short(1,5 kb)	+	+	+	+	+
H58	1738	Insertion TD	+	+	+	+	+	+	+	+	-	short(1,5 kb)	+	+	+	+	+
H59	1430	+	+	+	A-	+	-	+	Short A	+	-	short(1,5 kb)	+	-	+	+	+
H60	1540	+	+	+	+	+	+	+	+	-	-	short(1,5 kb)	+	+	-	+	+
H61	1210	Insertion TD	+	+	+	+	+	+	+	+	+	short(1,5 kb)	+	+	+	+	+
H62	1430	Insertion TD	+	+	+	+	+	+	+	-	-	short(1,5 kb)	+	+	+	+	+
H63	1826	+	+	+	+	+	-	-	+	-	+	long (3 kb)	+	-	+	+	+
H64	1474	+	+	+	+	+	+	+	+	+	+	long (3 kb)	+	-	-	+	+
H65	1650	Insertion TD	+	+	+	A-	+	+	+	+	-	short(1,5 kb)	+	+	+	+	+
H66	1606	Insertion TD	+	+	+	+	+	+	+	+	+	short(1,5 kb)	+	-	+	+	+
H67	748	Insertion TD	+	+	+	A-	+	+	+	+	+	long (3 kb)	+	+	+	A-	+
H68	1540	+	+	+	+	+	-	-	Short A	+	-	A-	+	-	-	A-	+
H69	1430	A-	+	+	+	+	-	-	A-	-	-	B-	+	-	-	+	+
H70	1320	+	+	+	+	+	+	-	A-	+	+	long (3 kb)	+	+	+	+	+
H71	1320	+	+	+	+	A-	+	+	+	-	-	short(1,5 kb)	+	+	+	A-	+
H72	1408	+	+	+	+	+	-	+	Insertion EG	-	-	-	+	-	-	+	+
H73	1980	A-	+	+	+	+	-	-	+	+	-	short(1,5 kb)	+	+	+	+	+
H74	1474	+	+	+	+	+	-	+	+	+	-	long (3 kb)	+	-	+	+	+
H75	2090	+	+	+	+	+	-	+	+	+	+	long (3 kb)	+	+	+	+	+
H76	1804	Insertion TD	+	+	+	+	+	+	+	+	+	short(1,5 kb)	+	-	+	+	+
H77	1386	Insertion TD	+	+	+	+	-	+	+	+	-	short(1,5 kb)	+	+	-	+	+
H78	1342	+	+	+	+	A-	+	+	+	+	-	short(1,5 kb)	+	+	-	+	+
H79	1232	+	+	+	+	+	+	+	+	-	-	short(1,5 kb)	+	-	+	+	+
H80	1518	+	+	+	+	A-	+	+	+	+	+	short(1,5 kb)	+	-	-	+	+
H81	2200	Insertion TD	+	+	+	+	+	+	+	+	+	short(1,5 kb)	+	+	+	+	+
H82	2200	+	+	+	+	+	-	-	+	+	+	A-	+	-	-	+	+
H83	1364	Insertion TD	+	+	+	+	-	-	+	-	-	A-	+	+	-	A-	+
H84	1980	+	+	+	+	+	+	-	+	+	+	long (3 kb)	+	+	+	+	+
H85	1496	+	+	+	+	+	+	+	+	+	+	long (3 kb)	+	+	+	+	+
H86	2024	Insertion TD	+	+	+	+	+	+	+	+	+	short(1,5 kb)	+	+	+	+	+
H87	1320	+	+	+	+	+	+	+	+	+	-	short(1,5 kb)	+	-	+	+	+
H88	1760	+	+	+	+	+	-	-	+	+	+	long (3 kb)	+	+	+	+	+
H89	946	+	+	+	+	A-	+	+	+	+	+	short(1,5 kb)	+	+	-	+	+
H90	1980	+	+	+	+	+	+	-	+	+	+	long (3 kb)	+	+	+	+	+
H91	1672	+	+	+	+	+	-	+	+	+	-	short(1,5 kb)	+	+	+	+	+
H92	1760	+	+	+	+	+	+	+	+	+	+	long (3 kb)	+	+	+	+	+
H93	880	+	+	+	+	+	-	+	Insertion EG	+	-	A-	+	+	+	+	+
H94	990	Insertion TD	+	+	+	+	+	+	+	+	+	short(1,5 kb)	+	+	+	+	+
H95	1914	+	+	+	+	+	+	+	Insertion EG	+	+	long (3 kb)	+	+	+	+	+
H96	2090	+	+	+	+	+	+	+	+	+	+	short(1,5 kb)	+	+	+	+	+
H97	1496	+	+	+	+	A-	+	+	+	+	+	short(1,5 kb)	+	+	+	+	+
H98	1738	+	+	+	+	A-	+	+	+	+	+	short(1,5 kb)	+	+	+	+	+
H99	1452	Insertion TD	+	+	+	A-	+	+	+	+	-	short(1,5 kb)	+	+	+	+	+
H100	1870	Insertion TD	+	+	+	+	+	+	+	+	-	short(1,5 kb)	+	+	-	+	+
A1	1012	Insertion TD	+	+	+	+	+	+	+	+	+	long (3 kb)	+	+	+	+	+
A2	1254	Insertion TD	+	+	+	+	+	+	+	+	+	long (3 kb)	+	+	+	+	+
A3	2024	Insertion TD	+	+	+	+	+	+	+	+	+	long (3 kb)	+	+	+	+	+
A4	2420	Insertion TD	+	+	+	+	-	+	+	-	-	short(1,5 kb)	+	-	-	-	+
A5	1584	+	+	+	+	+	+	+	Insertion EG	+	+	long (3 kb)	+	+	+	+	+
A6	1584	+	+	+	+	+	+	+	+	+	+	short(1,5 kb)	+	+	+	+	+
A7	1210	+	+	+	+	+	-	-	+	-	-	long (3 kb)	+	-	-	-	+
A8	660	+	+	+	+	+	+	+	+	+	+	short(1,5 kb)	+	+	-	+	+
A9	2046	Insertion TD	+	+	+	+	+	+	+	+	+	long (3 kb)	+	+	+	+	+
A10	1496	Insertion TD	+	+	+	+	+	+	+	+	+	short(1,5 kb)	+	+	+	+	+
A11	2200	Insertion TD	+	+	+	+	+	+	+	+	+	long (3 kb)	+	+	+	+	+
A12	1364	+	+	+	+	+	+	+	+	+	+	short(1,5 kb)	+	+	+	+	B-
A13	2002	+	+	+	-	+	+	+	+	+	+	short(1,5 kb)	+	+	+	+	+
A14	1430	Insertion TD	+	+	+	+	+	+	+	+	+	long (3 kb)	+	+	-	+	+
A15	1408	+	+	+	+	+	+	+	+	+	+	short(1,5 kb)	+	+	+	+	+
A16	792	+	+	+	+	+	+	+	+	+	+	short(1,5 kb)	+	+	+	+	+
A17	1980	Insertion TD	+	A-	+	+	+	+	+	+	+	short(1,5 kb)	+	+	+	+	+
A18	1430	+	+	+	+	+	+	+	Insertion EG	+	+	long (3 kb)	+	+	-	+	+
A19	1298	+	+	+	+	+	+	+	+	+	+	short(1,5 kb)	+	+	-	+	+
A20	1188	Insertion TD	+	+	+	+	+	+	+	+	+	long (3 kb)	+	+	+	+	+
A21	946	Insertion TD	+	+	+	+	+	+	+	+	+	long (3 kb)	+	+	+	+	+
A22	2200	+	+	+	+	+	+	+	+	+	+	short(1,5 kb)	+	+	+	-	A-
A23	1408	Insertion TD	+	+	+	+	+	+	+	+	+	short(1,5 kb)	+	+	+	+	+
A24	946	+	+	+	+	+	+	+	+	+	+	short(1,5 kb)	+	+	+	+	+
A25	814	+	+	+	+	+	+	+	Insertion EG	+	+	long (3 kb)	+	+	+	+	+
A26	924	+	+	+	+	+	+	+	+	+	+	short(1,5 kb)	+	+	+	+	+
A27	880	A-	+	+	+	+	-	+	+	-	-	long (3 kb)	+	-	+	+	+
A28	1804	+	+	+	+	A-	+	+	+	+	+	long (3 kb)	+	+	+	+	+
A29	2200	Insertion TD	+	+	+	+	-	-	+	-	-	short(1,5 kb)	+	-	-	-	+
A30	1452	Insertion TD	+	+	+	+	+	+	+	+	+	long (3 kb)	+	+	+	+	+
A31	1298	Insertion TD	+	+	+	+	-	+	+	+	+	short(1,5 kb)	+	+	+	+	+
A32	2200	+	+	+	+	+	+	+	+	+	+	short(1,5 kb)	+	+	+	+	+
A33	1760	+	+	+	+	+	+	+	+	+	+	short(1,5 kb)	+	+	+	+	+
A34	2200	+	+	+	+	+	+	+	+	+	+	short(1,5 kb)	+	+	+	+	+
A35	2200	+	+	+	+	+	+	+	+	+	+	short(1,5 kb)	+	+	+	+	+
A36	880	Insertion TD	+	+	+	+	+	+	+	+	-	long (3 kb)	+	+	+	+	+
A37	836	+	+	+	+	+	+	+	+	+	+	short(1,5 kb)	+	+	-	+	+
A38	1100	+	+	+	+	+	+	+	+	+	+	short(1,5 kb)	+	+	+	+	+
A39	1628	Insertion TD	+	+	+	+	+	+	+	+	+	long (3 kb)	+	+	+	+	+
A40	2200	Insertion TD	+	+	+	+	+	+	+	+	+	short(1,5 kb)	+	+	+	+	+
A41	1650	Insertion TD	+	+	+	+	+	+	+	+	+	short(1,5 kb)	+	+	+	+	+
A42	880	+	+	+	+	+	+	+	+	+	+	short(1,5 kb)	+	+	+	+	+
A43	682	Insertion TD	+	+	+	+	-	+	+	+	+	long (3 kb)	+	-	-	-	+
A44	1650	+	+	+	+	+	+	+	+	+	+	short(1,5 kb)	+	+	+	+	+
A45	1760	+	+	+	+	+	+	+	+	+	+	short(1,5 kb)	+	+	+	+	+
A46	1320	+	+	+	+	+	+	+	+	+	+	long (3 kb)	+	+	+	+	+
A47	836	+	+	+	+	+	+	+	+	+	+	short(1,5 kb)	+	+	-	+	+
A48	1980	+	+	+	+	+	+	+	+	+	+	short(1,5 kb)	+	+	-	+	+
A49	2046	+	+	+	+	+	-	+	+	+	+	short(1,5 kb)	+	+	-	+	+
A50	1562	Insertion TD	+	+	+	+	+	+	+	+	+	short(1,5 kb)	+	+	+	+	+
A51	1540	Insertion TD	+	+	+	+	+	+	+	+	+	long (3 kb)	+	+	-	+	+
A52	1496	Insertion TD	+	+	+	+	+	+	+	+	+	short(1,5 kb)	+	+	+	+	+
A53	638	+	+	+	+	+	+	+	+	+	+	short(1,5 kb)	+	+	+	+	+
A54	1430	Insertion TD	+	+	+	+	+	+	+	+	-	long (3 kb)	+	+	+	+	+
A55	1078	+	+	+	+	+	-	+	+	+	+	short(1,5 kb)	+	+	-	+	+
A56	990	+	+	+	+	+	+	+	+	+	+	short(1,5 kb)	+	+	-	+	+
A57	880	+	+	+	+	+	+	+	+	+	+	short(1,5 kb)	+	+	-	+	+
A58	1826	+	+	+	+	+	+	+	+	+	+	short(1,5 kb)	+	+	+	+	+
A59	1386	+	+	+	+	+	-	+	+	+	+	short(1,5 kb)	+	+	-	+	+
A60	2090	+	+	+	+	+	+	+	+	+	+	short(1,5 kb)	+	+	+	+	+
A61	1628	+	+	+	+	+	+	+	+	+	-	short(1,5 kb)	+	-	-	-	+
A62	924	+	+	+	+	+	-	-	+	-	-	A-	+	-	-	-	+
A63	1496	Insertion TD	+	+	+	+	+	+	+	+	+	long (3 kb)	+	+	+	+	+
A64	2178	Insertion TD	+	+	+	+	+	+	+	+	+	short(1,5 kb)	+	+	+	+	+
A65	1232	+	+	+	+	+	+	+	+	+	-	long (3 kb)	+	+	+	+	+
A66	2200	+	+	+	+	+	+	+	+	+	+	long (3 kb)	+	+	+	+	+
A67	2112	Insertion TD	+	+	+	+	+	+	+	+	-	long (3 kb)	+	+	+	+	+
A68	1518	+	+	+	+	+	-	-	+	-	+	short(1,5 kb)	+	-	-	-	+
A69	1760	Insertion TD	+	+	+	+	+	+	+	+	+	long (3 kb)	+	+	+	+	+
A70	1496	+	+	+	+	+	+	+	+	+	+	short(1,5 kb)	+	+	+	+	+
A71	1386	+	+	+	+	+	+	+	+	+	+	short(1,5 kb)	+	+	+	-	+
A72	2112	Insertion TD	+	+	+	+	+	+	+	+	+	long (3 kb)	+	+	+	+	+
A73	1298	+	+	+	+	A-	-	+	Insertion EG	+	+	short(1,5 kb)	+	+	-	+	+
A74	1386	Insertion TD	+	+	+	+	+	+	+	+	+	short(1,5 kb)	+	+	-	+	+
A75	1430	+	+	+	+	+	+	+	+	+	+	long (3 kb)	+	+	-	+	+
A76	1232	+	+	+	+	+	+	+	+	+	+	short(1,5 kb)	+	+	+	+	+
A77	902	+	+	+	+	+	+	+	+	+	+	short(1,5 kb)	+	+	+	+	+
A78	1166	+	+	+	+	+	+	+	+	+	+	long (3 kb)	+	+	+	+	+
A79	1122	Insertion TD	+	+	+	+	+	+	+	+	-	long (3 kb)	+	+	-	+	+
A80	1320	+	+	+	+	+	+	+	+	+	+	long (3 kb)	+	+	+	+	+
A81	1430	+	+	+	+	+	+	+	+	+	+	short(1,5 kb)	+	+	-	-	+
A82	1540	+	+	+	+	+	+	+	+	-	+	short(1,5 kb)	+	+	-	+	+
A83	1210	Insertion TD	+	+	+	+	+	+	+	+	+	short(1,5 kb)	+	+	-	+	+
A84	2090	+	+	+	+	+	+	+	+	+	-	short(1,5 kb)	+	+	+	+	+
A85	1100	Insertion TD	+	+	+	+	+	+	+	-	+	long (3 kb)	+	+	-	-	+
A86	1276	+	+	+	+	+	+	+	+	+	-	long (3 kb)	+	+	+	+	+
A87	1034	+	+	+	+	+	+	+	+	+	+	short(1,5 kb)	+	+	+	+	+
A88	880	+	+	+	+	+	+	+	+	+	+	short(1,5 kb)	+	+	+	+	+
A89	1606	+	+	+	+	+	-	+	+	+	+	B-	+	+	+	+	+
A90	1100	+	+	+	+	B-	+	+	+	+	+	long (3 kb)	+	+	-	+	+
A91	1034	+	+	+	+	+	+	+	+	+	+	long (3 kb)	+	+	-	+	+
A92	1078	+	+	+	+	+	+	+	+	+	-	short(1,5 kb)	+	+	+	+	+
A93	1320	Insertion TD	+	+	+	+	+	+	+	+	+	long (3 kb)	+	+	-	-	+
A94	1210	Insertion TD	+	+	B-	-	-	-	+	-	-	long (3 kb)	+	-	-	-	+
A95	1232	+	+	+	+	+	+	+	+	+	-	short(1,5 kb)	+	+	-	+	+
A96	1034	+	+	+	+	+	+	+	+	+	+	long (3 kb)	+	+	+	+	+
A97	1760	+	+	+	+	+	+	+	+	+	+	long (3 kb)	-	+	-	-	+
A98	1716	+	+	-	+	-	-	-	+	-	+	short(1,5 kb)	+	+	-	-	-
A99	1782	-	+	+	+	+	+	+	-	+	+	long (3 kb)	-	+	+	-	+
A100	1760	-	+	+	+	+	+	+	-	-	+	-	-	+	+	-	-
MSu1	1210	+	+	nd	-	nd	nd	nd	+	nd	nd	long (3 kb)	+	nd	nd	nd	nd
MSu2	792	+	+	nd	-	nd	nd	nd	+	nd	nd	short(1,5 kb)	+	nd	nd	nd	nd
MSu3	1584	+	+	nd	+	nd	nd	nd	+	nd	nd	short(1,5 kb)	+	nd	nd	nd	nd
MSu4	880	+	+	nd	+	nd	nd	nd	+	nd	nd	short(1,5 kb)	+	nd	nd	nd	nd
MSu5	1188	+	+	nd	+	nd	nd	nd	+	nd	nd	short(1,5 kb)	+	nd	nd	nd	nd
MSu6	726	+	+	nd	-	nd	nd	nd	+	nd	nd	long (3 kb)	+	nd	nd	nd	nd
MSu7	726	+	+	nd	+	nd	nd	nd	+	nd	nd	long (3 kb)	+	nd	nd	nd	nd
MSu8	1848	+	+	nd	+	nd	nd	nd	+	nd	nd	short(1,5 kb)	+	nd	nd	nd	nd
MSu9	1188	+	+	nd	+	nd	nd	nd	+	nd	nd	short(1,5 kb)	+	nd	nd	nd	nd
MSu10	1012	+	+	nd	-	nd	nd	nd	+	nd	nd	short(1,5 kb)	+	nd	nd	nd	nd
MSu11	1540	+	+	nd	+	nd	nd	nd	+	nd	nd	-	+	nd	nd	nd	nd
MSu12	1540	+	+	nd	-	nd	nd	nd	+	nd	nd	short(1,5 kb)	+	nd	nd	nd	nd
MSu13	858	+	+	nd	+	nd	nd	nd	+	nd	nd	short(1,5 kb)	+	nd	nd	nd	nd
MSu14	1496	+	+	nd	+	nd	nd	nd	+	nd	nd	short(1,5 kb)	+	nd	nd	nd	nd
MSu15	748	+	+	nd	-	nd	nd	nd	+	nd	nd	short(1,5 kb)	+	nd	nd	nd	nd
MSu16	1320	+	+	nd	+	nd	nd	nd	+	nd	nd	short(1,5 kb)	+	nd	nd	nd	nd
MSu17	1100	+	Deletion D	nd	+	nd	nd	nd	+	nd	nd	Two Bands	+	nd	nd	nd	nd
MSu18	1408	+	+	nd	+	nd	nd	nd	+	nd	nd	-	+	nd	nd	nd	nd
MSu19	1122	+	+	nd	+	nd	nd	nd	+	nd	nd	short(1,5 kb)	+	nd	nd	nd	nd
MSu20	770	+	Deletion D	nd	+	nd	nd	nd	+	nd	nd	long (3 kb)	+	nd	nd	nd	nd
MSu21	814	+	+	nd	-	nd	nd	nd	+	nd	nd	long (3 kb)	+	nd	nd	nd	nd
MSu22	836	+	+	nd	+	nd	nd	nd	+	nd	nd	short(1,5 kb)	+	nd	nd	nd	nd
MSu23	1320	+	+	nd	+	nd	nd	nd	+	nd	nd	short(1,5 kb)	+	nd	nd	nd	nd
MSu24	1078	+	+	nd	-	nd	nd	nd	+	nd	nd	short(1,5 kb)	+	nd	nd	nd	nd
MSu25	1210	+	+	nd	+	nd	nd	nd	+	nd	nd	short(1,5 kb)	+	nd	nd	nd	nd
MSu26	1430	+	+	nd	+	nd	nd	nd	+	nd	nd	short(1,5 kb)	+	nd	nd	nd	nd
MSu27	1232	+	+	nd	+	nd	nd	nd	+	nd	nd	short(1,5 kb)	+	nd	nd	nd	nd
MSu28	1452	+	+	nd	+	nd	nd	nd	+	nd	nd	short(1,5 kb)	+	nd	nd	nd	nd
MSu29	2200	+	+	nd	-	nd	nd	nd	Insertion EG	nd	nd	long (3 kb)	+	nd	nd	nd	nd
MSu30	1650	Insertion TD	+	nd	+	nd	nd	nd	+	nd	nd	long (3 kb)	+	nd	nd	nd	nd
MSu31	1254	+	+	nd	+	nd	nd	nd	+	nd	nd	short(1,5 kb)	+	nd	nd	nd	nd
MSu32	1474	+	+	nd	+	nd	nd	nd	+	nd	nd	short(1,5 kb)	+	nd	nd	nd	nd
MSu33	1474	+	+	nd	+	nd	nd	nd	+	nd	nd	long (3 kb)	+	nd	nd	nd	nd
MSu34	1386	+	+	nd	+	nd	nd	nd	+	nd	nd	short(1,5 kb)	+	nd	nd	nd	nd
MSu35	1188	+	+	nd	+	nd	nd	nd	+	nd	nd	long (3 kb)	+	nd	nd	nd	nd
MSu36	902	+	+	nd	+	nd	nd	nd	+	nd	nd	long (3 kb)	+	nd	nd	nd	nd
MSu37	1232	+	+	nd	+	nd	nd	nd	+	nd	nd	short(1,5 kb)	+	nd	nd	nd	nd
MSu38	858	-	-	nd	-	nd	nd	nd	+	nd	nd	-	+	nd	nd	nd	nd
MSu39	1144	+	+	nd	+	nd	nd	nd	+	nd	nd	short(1,5 kb)	+	nd	nd	nd	nd
MSu40	880	+	+	nd	+	nd	nd	nd	+	nd	nd	short(1,5 kb)	+	nd	nd	nd	nd
MSu41	880	+	+	nd	+	nd	nd	nd	+	nd	nd	short(1,5 kb)	+	nd	nd	nd	nd
MSu42	1782	+	+	nd	+	nd	nd	nd	+	nd	nd	short(1,5 kb)	+	nd	nd	nd	nd
MSu43	748	+	+	nd	+	nd	nd	nd	+	nd	nd	long (3 kb)	+	nd	nd	nd	nd
MSu44	1650	+	+	nd	+	nd	nd	nd	+	nd	nd	short(1,5 kb)	+	nd	nd	nd	nd
MSu45	1408	+	Deletion D	nd	+	nd	nd	nd	+	nd	nd	long (3 kb)	+	nd	nd	nd	nd
MSu46	2090	+	+	nd	+	nd	nd	nd	+	nd	nd	long (3 kb)	+	nd	nd	nd	nd
MSu47	1100	+	+	nd	+	nd	nd	nd	+	nd	nd	long (3 kb)	+	nd	nd	nd	nd
MSu48	924	+	+	nd	+	nd	nd	nd	+	nd	nd	short(1,5 kb)	+	nd	nd	nd	nd
MSu49	946	+	+	nd	-	nd	nd	nd	+	nd	nd	short(1,5 kb)	+	nd	nd	nd	nd
MSu50	990	+	+	nd	+	nd	nd	nd	+	nd	nd	short(1,5 kb)	+	nd	nd	nd	nd
MSu51	1584	+	+	nd	+	nd	nd	nd	+	nd	nd	long (3 kb)	+	nd	nd	nd	nd
MSu52	1694	+	+	nd	+	nd	nd	nd	+	nd	nd	Deletion HA	+	nd	nd	nd	nd
MSu53	792	+	+	nd	+	nd	nd	nd	+	nd	nd	short(1,5 kb)	+	nd	nd	nd	nd
MSu54	836	+	+	nd	+	nd	nd	nd	+	nd	nd	short(1,5 kb)	+	nd	nd	nd	nd
MSu55	1386	+	+	nd	Insertion D	nd	nd	nd	+	nd	nd	short(1,5 kb)	+	nd	nd	nd	nd
MSu56	902	+	+	nd	+	nd	nd	nd	+	nd	nd	short(1,5 kb)	+	nd	nd	nd	nd
MSu57	1540	+	+	nd	+	nd	nd	nd	+	nd	nd	short(1,5 kb)	+	nd	nd	nd	nd
MSu58	726	+	+	nd	Insertion D	nd	nd	nd	+	nd	nd	long (3 kb)	+	nd	nd	nd	nd
MSu59	726	+	+	nd	+	nd	nd	nd	+	nd	nd	short(1,5 kb)	+	nd	nd	nd	nd
MSu60	1496	+	+	nd	+	nd	nd	nd	+	nd	nd	long (3 kb)	+	nd	nd	nd	nd
MSu61	1320	+	+	nd	+	nd	nd	nd	+	nd	nd	short(1,5 kb)	+	nd	nd	nd	nd
MSu62	1298	+	+	nd	+	nd	nd	nd	+	nd	nd	short(1,5 kb)	+	nd	nd	nd	nd
MSu63	2068	+	+	nd	+	nd	nd	nd	+	nd	nd	short(1,5 kb)	+	nd	nd	nd	nd
MSu64	880	+	Two Bands	nd	+	nd	nd	nd	+	nd	nd	short(1,5 kb)	+	nd	nd	nd	nd
MSu65	1386	+	+	nd	+	nd	nd	nd	+	nd	nd	short(1,5 kb)	+	nd	nd	nd	nd
MSu66	1650	+	+	nd	+	nd	nd	nd	+	nd	nd	short(1,5 kb)	+	nd	nd	nd	nd
MSu67	1034	+	-	nd	+	nd	nd	nd	+	nd	nd	-	Insertion A	nd	nd	nd	nd
MSu68	1628	+	Deletion D	nd	+	nd	nd	nd	+	nd	nd	Deletion HA	+	nd	nd	nd	nd
MSu69	1672	+	+	nd	+	nd	nd	nd	+	nd	nd	long (3 kb)	+	nd	nd	nd	nd
MSu70	836	Insertion TD	+	nd	+	nd	nd	nd	+	nd	nd	long (3 kb)	+	nd	nd	nd	nd
MSu71	1408	-	-	nd	+	nd	nd	nd	+	nd	nd	short(1,5 kb)	+	nd	nd	nd	nd
MSu72	1100	+	+	nd	+	nd	nd	nd	+	nd	nd	short(1,5 kb)	+	nd	nd	nd	nd
MSu73	1870	+	+	nd	+	nd	nd	nd	+	nd	nd	long (3 kb)	+	nd	nd	nd	nd
MSu74	1188	+	+	nd	+	nd	nd	nd	+	nd	nd	short(1,5 kb)	+	nd	nd	nd	nd
MSu75	1650	+	+	nd	+	nd	nd	nd	+	nd	nd	short(1,5 kb)	+	nd	nd	nd	nd
MSu76	1540	+	+	nd	+	nd	nd	nd	+	nd	nd	short(1,5 kb)	+	nd	nd	nd	nd
MSu77	1100	+	+	nd	+	nd	nd	nd	+	nd	nd	short(1,5 kb)	+	nd	nd	nd	nd
MSu78	1166	+	+	nd	+	nd	nd	nd	+	nd	nd	long (3 kb)	+	nd	nd	nd	nd
MSu79	1760	+	+	nd	+	nd	nd	nd	+	nd	nd	short(1,5 kb)	+	nd	nd	nd	nd
MSu80	1100	+	+	nd	+	nd	nd	nd	+	nd	nd	short(1,5 kb)	+	nd	nd	nd	nd
MSu81	858	+	+	nd	+	nd	nd	nd	+	nd	nd	short(1,5 kb)	+	nd	nd	nd	nd
MSu82	1386	+	+	nd	+	nd	nd	nd	+	nd	nd	short(1,5 kb)	+	nd	nd	nd	nd
MSu83	1562	+	Deletion D	nd	+	nd	nd	nd	+	nd	nd	long (3 kb)	+	nd	nd	nd	nd
MSu84	880	+	+	nd	+	nd	nd	nd	+	nd	nd	long (3 kb)	+	nd	nd	nd	nd
MSu85	748	+	+	nd	+	nd	nd	nd	+	nd	nd	short(1,5 kb)	+	nd	nd	nd	nd
MSu86	1232	+	+	nd	+	nd	nd	nd	+	nd	nd	long (3 kb)	+	nd	nd	nd	nd
MSu87	990	+	+	nd	+	nd	nd	nd	+	nd	nd	short(1,5 kb)	+	nd	nd	nd	nd
MSu88	1034	+	Deletion D	nd	+	nd	nd	nd	+	nd	nd	Deletion HA	+	nd	nd	nd	nd
MSu89	1298	+	+	nd	+	nd	nd	nd	+	nd	nd	long (3 kb)	+	nd	nd	nd	nd
MSu90	1540	+	+	nd	+	nd	nd	nd	+	nd	nd	short(1,5 kb)	+	nd	nd	nd	nd
MSu91	880	+	+	nd	+	nd	nd	nd	+	nd	nd	short(1,5 kb)	+	nd	nd	nd	nd
MSu92	946	+	Deletion D	nd	+	nd	nd	nd	+	nd	nd	long (3 kb)	+	nd	nd	nd	nd
MSu93	2222	+	+	nd	+	nd	nd	nd	+	nd	nd	short(1,5 kb)	+	nd	nd	nd	nd
MSu94	1430	+	+	nd	-	nd	nd	nd	Insertion EG	nd	nd	long (3 kb)	+	nd	nd	nd	nd
MSu95	1320	+	+	nd	+	nd	nd	nd	+	nd	nd	short(1,5 kb)	+	nd	nd	nd	nd
MSu96	880	+	+	nd	+	nd	nd	nd	+	nd	nd	short(1,5 kb)	+	nd	nd	nd	nd
MSu97	1980	+	+	nd	+	nd	nd	nd	+	nd	nd	short(1,5 kb)	+	nd	nd	nd	nd
MSu98	1034	+	+	nd	+	nd	nd	nd	+	nd	nd	short(1,5 kb)	+	nd	nd	nd	nd
MSu99	1540	+	+	nd	+	nd	nd	nd	+	nd	nd	short(1,5 kb)	+	nd	nd	nd	nd
MSu100	1628	+	+	nd	+	nd	nd	nd	+	nd	nd	short(1,5 kb)	+	nd	nd	nd	nd
MAu1	1518	+	+	nd	+	nd	nd	nd	+	nd	nd	short(1,5 kb)	+	nd	nd	nd	nd
MAu2	1672	+	+	nd	+	nd	nd	nd	+	nd	nd	short(1,5 kb)	+	nd	nd	nd	nd
MAu3	1936	+	+	nd	+	nd	nd	nd	+	nd	nd	long (3 kb)	+	nd	nd	nd	nd
MAu4	2068	+	+	nd	+	nd	nd	nd	+	nd	nd	Deletion HA	+	nd	nd	nd	nd
MAu5	1100	Insertion TD	+	nd	+	nd	nd	nd	+	nd	nd	long (3 kb)	+	nd	nd	nd	nd
MAu6	1276	+	+	nd	+	nd	nd	nd	+	nd	nd	short(1,5 kb)	+	nd	nd	nd	nd
MAu7	1408	Insertion TD	+	nd	+	nd	nd	nd	+	nd	nd	short(1,5 kb)	+	nd	nd	nd	nd
MAu8	1364	+	+	nd	+	nd	nd	nd	+	nd	nd	long (3 kb)	+	nd	nd	nd	nd
MAu9	1936	Insertion TD	+	nd	+	nd	nd	nd	+	nd	nd	long (3 kb)	+	nd	nd	nd	nd
MAu10	2200	+	+	nd	+	nd	nd	nd	+	nd	nd	-	+	nd	nd	nd	nd
MAu11	1716	+	Deletion D	nd	+	nd	nd	nd	+	nd	nd	long (3 kb)	+	nd	nd	nd	nd
MAu12	1342	Insertion TD	+	nd	-	nd	nd	nd	+	nd	nd	-	+	nd	nd	nd	nd
MAu13	1034	+	+	nd	+	nd	nd	nd	+	nd	nd	long (3 kb)	+	nd	nd	nd	nd
MAu14	1166	Insertion TD	Deletion D	nd	-	nd	nd	nd	+	nd	nd	short(1,5 kb)	+	nd	nd	nd	nd
MAu15	1364	+	+	nd	+	nd	nd	nd	+	nd	nd	long (3 kb)	+	nd	nd	nd	nd
MAu16	2002	+	+	nd	+	nd	nd	nd	+	nd	nd	long (3 kb)	+	nd	nd	nd	nd
MAu17	1672	Insertion TD	+	nd	+	nd	nd	nd	+	nd	nd	long (3 kb)	+	nd	nd	nd	nd
MAu18	2178	+	+	nd	+	nd	nd	nd	+	nd	nd	short(1,5 kb)	+	nd	nd	nd	nd
MAu19	1760	+	+	nd	+	nd	nd	nd	+	nd	nd	long (3 kb)	+	nd	nd	nd	nd
MAu20	1540	+	Deletion D	nd	+	nd	nd	nd	+	nd	nd	long (3 kb)	+	nd	nd	nd	nd
MAu21	2200	+	+	nd	+	nd	nd	nd	+	nd	nd	long (3 kb)	+	nd	nd	nd	nd
MAu22	1122	+	Deletion D	nd	-	nd	nd	nd	+	nd	nd	long (3 kb)	+	nd	nd	nd	nd
MAu23	1892	+	+	nd	+	nd	nd	nd	+	nd	nd	long (3 kb)	+	nd	nd	nd	nd
MAu24	2156	+	Deletion D	nd	+	nd	nd	nd	+	nd	nd	long (3 kb)	+	nd	nd	nd	nd
MAu25	1540	+	+	nd	+	nd	nd	nd	+	nd	nd	long (3 kb)	+	nd	nd	nd	nd
MAu26	1716	+	+	nd	+	nd	nd	nd	+	nd	nd	short(1,5 kb)	+	nd	nd	nd	nd
MAu27	1826	+	Deletion D	nd	+	nd	nd	nd	+	nd	nd	long (3 kb)	+	nd	nd	nd	nd
MAu28	1452	Insertion TD	+	nd	+	nd	nd	nd	+	nd	nd	short(1,5 kb)	+	nd	nd	nd	nd
MAu29	1254	Insertion TD	+	nd	+	nd	nd	nd	+	nd	nd	long (3 kb)	+	nd	nd	nd	nd
MAu30	2200	+	Deletion D	nd	+	nd	nd	nd	+	nd	nd	long (3 kb)	+	nd	nd	nd	nd
MAu31	2024	Insertion TD	+	nd	+	nd	nd	nd	+	nd	nd	long (3 kb)	+	nd	nd	nd	nd
MAu32	1408	+	+	nd	+	nd	nd	nd	+	nd	nd	short(1,5 kb)	+	nd	nd	nd	nd
MAu33	2046	+	Deletion D	nd	+	nd	nd	nd	+	nd	nd	long (3 kb)	+	nd	nd	nd	nd
MAu34	1386	+	+	nd	+	nd	nd	nd	+	nd	nd	short(1,5 kb)	+	nd	nd	nd	nd
MAu35	1606	+	+	nd	+	nd	nd	nd	+	nd	nd	long (3 kb)	+	nd	nd	nd	nd
MAu36	1716	+	Two Bands	nd	+	nd	nd	nd	+	nd	nd	long (3 kb)	+	nd	nd	nd	nd
MAu37	2178	+	+	nd	+	nd	nd	nd	+	nd	nd	short(1,5 kb)	+	nd	nd	nd	nd
MAu38	1760	Insertion TD	+	nd	+	nd	nd	nd	+	nd	nd	long (3 kb)	+	nd	nd	nd	nd
MAu39	1936	Insertion TD	+	nd	+	nd	nd	nd	+	nd	nd	short(1,5 kb)	+	nd	nd	nd	nd
MAu40	2200	Insertion TD	+	nd	+	nd	nd	nd	+	nd	nd	short(1,5 kb)	+	nd	nd	nd	nd
MAu41	2200	+	+	nd	+	nd	nd	nd	+	nd	nd	short(1,5 kb)	+	nd	nd	nd	nd
MAu42	1672	Insertion TD	+	nd	+	nd	nd	nd	+	nd	nd	long (3 kb)	+	nd	nd	nd	nd
MAu43	1760	Insertion TD	+	nd	+	nd	nd	nd	+	nd	nd	short(1,5 kb)	+	nd	nd	nd	nd
MAu44	1452	+	+	nd	-	nd	nd	nd	+	nd	nd	long (3 kb)	+	nd	nd	nd	nd
MAu45	1474	Insertion TD	+	nd	-	nd	nd	nd	+	nd	nd	long (3 kb)	+	nd	nd	nd	nd
MAu46	1364	+	+	nd	+	nd	nd	nd	+	nd	nd	long (3 kb)	+	nd	nd	nd	nd
MAu47	1760	+	+	nd	+	nd	nd	nd	+	nd	nd	short(1,5 kb)	+	nd	nd	nd	nd
MAu48	1364	Insertion TD	+	nd	+	nd	nd	nd	+	nd	nd	long (3 kb)	+	nd	nd	nd	nd
MAu49	2046	+	+	nd	+	nd	nd	nd	+	nd	nd	long (3 kb)	+	nd	nd	nd	nd
MAu50	1386	Insertion TD	+	nd	+	nd	nd	nd	+	nd	nd	long (3 kb)	+	nd	nd	nd	nd
MAu51	1342	+	Deletion D	nd	-	nd	nd	nd	+	nd	nd	short(1,5 kb)	+	nd	nd	nd	nd
MAu52	1782	+	+	nd	+	nd	nd	nd	+	nd	nd	short(1,5 kb)	+	nd	nd	nd	nd
MAu53	1430	+	+	nd	+	nd	nd	nd	+	nd	nd	short(1,5 kb)	+	nd	nd	nd	nd
MAu54	1364	Insertion TD	+	nd	+	nd	nd	nd	+	nd	nd	short(1,5 kb)	+	nd	nd	nd	nd
MAu55	2200	+	+	nd	+	nd	nd	nd	+	nd	nd	short(1,5 kb)	+	nd	nd	nd	nd
MAu56	1738	+	+	nd	+	nd	nd	nd	+	nd	nd	long (3 kb)	+	nd	nd	nd	nd
MAu57	1012	+	+	nd	+	nd	nd	nd	+	nd	nd	long (3 kb)	+	nd	nd	nd	nd
MAu58	1738	Insertion TD	+	nd	+	nd	nd	nd	+	nd	nd	long (3 kb)	+	nd	nd	nd	nd
MAu59	1144	+	+	nd	+	nd	nd	nd	+	nd	nd	short(1,5 kb)	+	nd	nd	nd	nd
MAu60	1826	+	Deletion D	nd	+	nd	nd	nd	+	nd	nd	short(1,5 kb)	+	nd	nd	nd	nd
MAu61	1650	+	+	nd	+	nd	nd	nd	+	nd	nd	short(1,5 kb)	+	nd	nd	nd	nd
MAu62	1166	+	+	nd	+	nd	nd	nd	+	nd	nd	short(1,5 kb)	+	nd	nd	nd	nd
MAu63	1320	+	+	nd	+	nd	nd	nd	+	nd	nd	short(1,5 kb)	+	nd	nd	nd	nd
MAu64	2112	+	+	nd	+	nd	nd	nd	+	nd	nd	short(1,5 kb)	+	nd	nd	nd	nd
MAu65	2046	+	+	nd	+	nd	nd	nd	+	nd	nd	long (3 kb)	+	nd	nd	nd	nd
MAu66	1870	+	+	nd	+	nd	nd	nd	+	nd	nd	long (3 kb)	+	nd	nd	nd	nd
MAu67	1782	+	+	nd	-	nd	nd	nd	Insertion EG	nd	nd	short(1,5 kb)	+	nd	nd	nd	nd
MAu68	1232	Insertion TD	+	nd	+	nd	nd	nd	+	nd	nd	long (3 kb)	+	nd	nd	nd	nd
MAu69	1474	+	+	nd	+	nd	nd	nd	+	nd	nd	long (3 kb)	+	nd	nd	nd	nd
MAu70	1232	+	Deletion D	nd	+	nd	nd	nd	+	nd	nd	Deletion HA	+	nd	nd	nd	nd
MAu71	990	+	+	nd	+	nd	nd	nd	+	nd	nd	short(1,5 kb)	+	nd	nd	nd	nd
MAu72	1848	Insertion TD	-	nd	+	nd	nd	nd	+	nd	nd	short(1,5 kb)	+	nd	nd	nd	nd
MAu73	1628	+	+	nd	+	nd	nd	nd	+	nd	nd	short(1,5 kb)	+	nd	nd	nd	nd
MAu74	1958	Insertion TD	+	nd	+	nd	nd	nd	+	nd	nd	long (3 kb)	+	nd	nd	nd	nd
MAu75	2046	+	Deletion D	nd	+	nd	nd	nd	+	nd	nd	long (3 kb)	+	nd	nd	nd	nd
MAu76	1826	+	+	nd	+	nd	nd	nd	+	nd	nd	long (3 kb)	+	nd	nd	nd	nd
MAu77	1100	+	+	nd	-	nd	nd	nd	+	nd	nd	short(1,5 kb)	+	nd	nd	nd	nd
MAu78	1452	+	+	nd	+	nd	nd	nd	+	nd	nd	short(1,5 kb)	+	nd	nd	nd	nd
MAu79	1430	+	+	nd	+	nd	nd	nd	+	nd	nd	short(1,5 kb)	+	nd	nd	nd	nd
MAu80	1298	+	+	nd	+	nd	nd	nd	+	nd	nd	short(1,5 kb)	+	nd	nd	nd	nd
MAu81	1496	+	+	nd	+	nd	nd	nd	+	nd	nd	long (3 kb)	+	nd	nd	nd	nd
MAu82	1914	+	Deletion D	nd	+	nd	nd	nd	+	nd	nd	Deletion HA	+	nd	nd	nd	nd
MAu83	1430	+	Deletion D	nd	+	nd	nd	nd	+	nd	nd	Deletion HA	+	nd	nd	nd	nd
MAu84	2200	+	+	nd	+	nd	nd	nd	+	nd	nd	short(1,5 kb)	+	nd	nd	nd	nd
MAu85	2068	Insertion TD	+	nd	+	nd	nd	nd	+	nd	nd	long (3 kb)	+	nd	nd	nd	nd
MAu86	1408	Insertion TD	+	nd	+	nd	nd	nd	+	nd	nd	-	+	nd	nd	nd	nd
MAu87	2200	+	+	nd	+	nd	nd	nd	+	nd	nd	short(1,5 kb)	+	nd	nd	nd	nd
MAu88	1628	+	+	nd	+	nd	nd	nd	+	nd	nd	short(1,5 kb)	+	nd	nd	nd	nd
MAu89	1870	+	+	nd	+	nd	nd	nd	+	nd	nd	long (3 kb)	+	nd	nd	nd	nd
MAu90	1518	Insertion TD	+	nd	+	nd	nd	nd	+	nd	nd	short(1,5 kb)	+	nd	nd	nd	nd
MAu91	1716	+	Deletion D	nd	+	nd	nd	nd	+	nd	nd	long (3 kb)	+	nd	nd	nd	nd
MAu92	1606	+	Deletion D	nd	-	nd	nd	nd	+	nd	nd	long (3 kb)	+	nd	nd	nd	nd
MAu93	1034	Insertion TD	+	nd	-	nd	nd	nd	+	nd	nd	-	+	nd	nd	nd	nd
MAu94	2618	Insertion TD	+	nd	+	nd	nd	nd	+	nd	nd	short(1,5 kb)	+	nd	nd	nd	nd
MAu95	1408	+	Deletion D	nd	+	nd	nd	nd	+	nd	nd	Deletion HA	+	nd	nd	nd	nd
MAu96	1936	+	+	nd	-	nd	nd	nd	+	nd	nd	Deletion HA	+	nd	nd	nd	nd
MAu97	1584	+	+	nd	+	nd	nd	nd	+	nd	nd	short(1,5 kb)	+	nd	nd	nd	nd
MAu98	1650	+	-	nd	+	nd	nd	nd	+	nd	nd	short(1,5 kb)	+	nd	nd	nd	nd
MAu99	1716	+	Deletion D	nd	+	nd	nd	nd	+	nd	nd	Deletion HA	+	nd	nd	nd	nd
MAu100	1298	+	Deletion D	nd	+	nd	nd	nd	+	nd	nd	short(1,5 kb)	+	nd	nd	nd	nd
MNewSp1	1254	+	+	nd	+	nd	nd	nd	+	nd	nd	long (3 kb)	+	nd	nd	nd	nd
MNewSp2	2068	+	+	nd	+	nd	nd	nd	+	nd	nd	short(1,5 kb)	+	nd	nd	nd	nd
MNewSp3	1100	Insertion TD	+	nd	+	nd	nd	nd	+	nd	nd	long (3 kb)	+	nd	nd	nd	nd
MNewSp4	1056	+	+	nd	-	nd	nd	nd	+	nd	nd	-	+	nd	nd	nd	nd
MNewSp5	1188	+	+	nd	Insertion D	nd	nd	nd	+	nd	nd	long (3 kb)	+	nd	nd	nd	nd
MNewSp6	1364	Insertion TD	+	nd	+	nd	nd	nd	+	nd	nd	short(1,5 kb)	+	nd	nd	nd	nd
MNewSp7	968	+	+	nd	+	nd	nd	nd	+	nd	nd	long (3 kb)	+	nd	nd	nd	nd
MNewSp8	2222	+	+	nd	+	nd	nd	nd	+	nd	nd	short(1,5 kb)	+	nd	nd	nd	nd
MNewSp9	1078	+	+	nd	+	nd	nd	nd	+	nd	nd	short(1,5 kb)	+	nd	nd	nd	nd
MNewSp10	1122	+	+	nd	-	nd	nd	nd	+	nd	nd	short(1,5 kb)	+	nd	nd	nd	nd
MNewSp11	1034	+	+	nd	+	nd	nd	nd	+	nd	nd	long (3 kb)	+	nd	nd	nd	nd
MNewSp12	946	+	+	nd	+	nd	nd	nd	+	nd	nd	short(1,5 kb)	+	nd	nd	nd	nd
MNewSp13	1188	+	-	nd	+	nd	nd	nd	+	nd	nd	short(1,5 kb)	+	nd	nd	nd	nd
MNewSp14	1320	+	-	nd	+	nd	nd	nd	+	nd	nd	long (3 kb)	+	nd	nd	nd	nd
MNewSp15	1364	+	-	nd	+	nd	nd	nd	+	nd	nd	short(1,5 kb)	+	nd	nd	nd	nd
MNewSp16	1606	Insertion TD	-	nd	+	nd	nd	nd	+	nd	nd	long (3 kb)	+	nd	nd	nd	nd
MNewSp17	1232	+	+	nd	+	nd	nd	nd	+	nd	nd	short(1,5 kb)	+	nd	nd	nd	nd
MNewSp18	1254	+	Deletion D	nd	+	nd	nd	nd	+	nd	nd	Deletion HA	+	nd	nd	nd	nd
MNewSp19	1782	+	+	nd	+	nd	nd	nd	+	nd	nd	long (3 kb)	+	nd	nd	nd	nd
MNewSp20	1232	+	-	nd	-	nd	nd	nd	+	nd	nd	short(1,5 kb)	+	nd	nd	nd	nd
MNewSp21	1474	+	+	nd	+	nd	nd	nd	+	nd	nd	long (3 kb)	+	nd	nd	nd	nd
MNewSp22	1232	+	Two Bands	nd	-	nd	nd	nd	+	nd	nd	short(1,5 kb)	+	nd	nd	nd	nd
MNewSp23	990	+	+	nd	+	nd	nd	nd	+	nd	nd	short(1,5 kb)	+	nd	nd	nd	nd
MNewSp24	1540	+	Deletion D	nd	+	nd	nd	nd	+	nd	nd	Deletion HA	+	nd	nd	nd	nd
MNewSp25	1628	+	+	nd	+	nd	nd	nd	+	nd	nd	short(1,5 kb)	+	nd	nd	nd	nd
MNewSp26	1210	+	+	nd	+	nd	nd	nd	+	nd	nd	short(1,5 kb)	+	nd	nd	nd	nd
MNewSp27	1364	+	+	nd	+	nd	nd	nd	+	nd	nd	short(1,5 kb)	+	nd	nd	nd	nd
MNewSp28	1826	-	-	nd	+	nd	nd	nd	+	nd	nd	-	+	nd	nd	nd	nd
MNewSp29	1100	+	Deletion D	nd	+	nd	nd	nd	+	nd	nd	long (3 kb)	+	nd	nd	nd	nd
MNewSp30	1452	+	+	nd	+	nd	nd	nd	+	nd	nd	short(1,5 kb)	+	nd	nd	nd	nd
MNewSp31	1430	+	Deletion D	nd	-	nd	nd	nd	+	nd	nd	-	+	nd	nd	nd	nd
MNewSp32	1298	+	-	nd	-	nd	nd	nd	+	nd	nd	short(1,5 kb)	+	nd	nd	nd	nd
MNewSp33	2068	Insertion TD	-	nd	+	nd	nd	nd	+	nd	nd	short(1,5 kb)	+	nd	nd	nd	nd
MNewSp34	880	+	+	nd	+	nd	nd	nd	+	nd	nd	short(1,5 kb)	+	nd	nd	nd	nd
MNewSp35	1386	+	+	nd	+	nd	nd	nd	+	nd	nd	short(1,5 kb)	+	nd	nd	nd	nd
MNewSp36	1650	+	Deletion D	nd	+	nd	nd	nd	+	nd	nd	long (3 kb)	+	nd	nd	nd	nd
MNewSp37	1034	+	-	nd	+	nd	nd	nd	+	nd	nd	long (3 kb)	+	nd	nd	nd	nd
MNewSp38	1056	+	+	nd	+	nd	nd	nd	+	nd	nd	short(1,5 kb)	+	nd	nd	nd	nd
MNewSp39	880	+	+	nd	+	nd	nd	nd	-	nd	nd	long (3 kb)	+	nd	nd	nd	nd
MNewSp40	748	+	Deletion D	nd	+	nd	nd	nd	+	nd	nd	long (3 kb)	+	nd	nd	nd	nd
MNewSp41	1232	+	Deletion D	nd	+	nd	nd	nd	+	nd	nd	long (3 kb)	+	nd	nd	nd	nd
MNewSp42	990	+	-	nd	-	nd	nd	nd	+	nd	nd	short(1,5 kb)	+	nd	nd	nd	nd
MNewSp43	1034	+	-	nd	-	nd	nd	nd	+	nd	nd	-	+	nd	nd	nd	nd
MNewSp44	1298	+	+	nd	+	nd	nd	nd	+	nd	nd	short(1,5 kb)	+	nd	nd	nd	nd
MNewSp45	1078	Insertion TD	+	nd	+	nd	nd	nd	+	nd	nd	long (3 kb)	+	nd	nd	nd	nd
MNewSp46	880	+	Deletion D	nd	+	nd	nd	nd	+	nd	nd	-	+	nd	nd	nd	nd
MNewSp47	946	+	-	nd	-	nd	nd	nd	+	nd	nd	-	+	nd	nd	nd	nd
MNewSp48	858	+	-	nd	+	nd	nd	nd	+	nd	nd	long (3 kb)	+	nd	nd	nd	nd
MNewSp49	1430	Insertion TD	-	nd	+	nd	nd	nd	+	nd	nd	short(1,5 kb)	+	nd	nd	nd	nd
MNewSp50	1320	+	-	nd	+	nd	nd	nd	+	nd	nd	short(1,5 kb)	+	nd	nd	nd	nd
MNewSp51	1914	Insertion TD	+	nd	+	nd	nd	nd	+	nd	nd	short(1,5 kb)	+	nd	nd	nd	nd
MNewSp52	1430	+	Deletion D	nd	+	nd	nd	nd	+	nd	nd	Deletion HA	+	nd	nd	nd	nd
MNewSp53	990	Insertion TD	+	nd	+	nd	nd	nd	+	nd	nd	long (3 kb)	+	nd	nd	nd	nd
MNewSp54	1122	Insertion TD	+	nd	+	nd	nd	nd	+	nd	nd	long (3 kb)	+	nd	nd	nd	nd
MNewSp55	1408	+	Deletion D	nd	+	nd	nd	nd	+	nd	nd	long (3 kb)	+	nd	nd	nd	nd
MNewSp56	1232	+	Deletion D	nd	+	nd	nd	nd	+	nd	nd	Deletion HA	+	nd	nd	nd	nd
MNewSp57	1628	+	Two Bands	nd	+	nd	nd	nd	+	nd	nd	long (3 kb)	+	nd	nd	nd	nd
MNewSp58	1474	+	-	nd	+	nd	nd	nd	+	nd	nd	long (3 kb)	+	nd	nd	nd	nd
MNewSp59	1518	Insertion TD	+	nd	+	nd	nd	nd	+	nd	nd	long (3 kb)	+	nd	nd	nd	nd
MNewSp60	1716	+	-	nd	+	nd	nd	nd	+	nd	nd	short(1,5 kb)	+	nd	nd	nd	nd
MNewSp61	1606	+	-	nd	+	nd	nd	nd	+	nd	nd	short(1,5 kb)	+	nd	nd	nd	nd
MNewSp62	1034	+	+	nd	+	nd	nd	nd	+	nd	nd	short(1,5 kb)	+	nd	nd	nd	nd
MNewSp63	1122	+	-	nd	+	nd	nd	nd	+	nd	nd	short(1,5 kb)	+	nd	nd	nd	nd
MNewSp64	1408	+	Deletion D	nd	+	nd	nd	nd	+	nd	nd	short(1,5 kb)	+	nd	nd	nd	nd
MNewSp65	1936	+	-	nd	+	nd	nd	nd	+	nd	nd	short(1,5 kb)	+	nd	nd	nd	nd
MNewSp66	1584	+	-	nd	-	nd	nd	nd	+	nd	nd	short(1,5 kb)	+	nd	nd	nd	nd
MNewSp67	1650	+	-	nd	-	nd	nd	nd	+	nd	nd	-	+	nd	nd	nd	nd
MNewSp68	1760	+	Deletion D	nd	-	nd	nd	nd	+	nd	nd	long (3 kb)	+	nd	nd	nd	nd
MNewSp69	1452	+	-	nd	-	nd	nd	nd	+	nd	nd	long (3 kb)	+	nd	nd	nd	nd
MNewSp70	1474	+	-	nd	+	nd	nd	nd	+	nd	nd	short(1,5 kb)	+	nd	nd	nd	nd
MNewSp71	1364	+	-	nd	+	nd	nd	nd	+	nd	nd	short(1,5 kb)	+	nd	nd	nd	nd
MNewSp72	1760	+	+	nd	+	nd	nd	nd	+	nd	nd	short(1,5 kb)	+	nd	nd	nd	nd
MNewSp73	1364	+	-	nd	-	nd	nd	nd	+	nd	nd	-	+	nd	nd	nd	nd
MNewSp74	2046	+	Two Bands	nd	-	nd	nd	nd	+	nd	nd	short(1,5 kb)	+	nd	nd	nd	nd
MNewSp75	1386	+	-	nd	+	nd	nd	nd	+	nd	nd	short(1,5 kb)	+	nd	nd	nd	nd
MNewSp76	1342	+	-	nd	+	nd	nd	nd	+	nd	nd	short(1,5 kb)	+	nd	nd	nd	nd
MNewSp77	1782	Insertion TD	Two Bands	nd	+	nd	nd	nd	+	nd	nd	long (3 kb)	+	nd	nd	nd	nd
MNewSp78	1430	+	Two Bands	nd	+	nd	nd	nd	+	nd	nd	long (3 kb)	+	nd	nd	nd	nd
MNewSp79	1364	Insertion TD	-	nd	+	nd	nd	nd	+	nd	nd	-	+	nd	nd	nd	nd
MNewSp80	2266	+	+	nd	+	nd	nd	nd	+	nd	nd	long (3 kb)	+	nd	nd	nd	nd
MNewSp81	1826	+	Deletion D	nd	+	nd	nd	nd	+	nd	nd	long (3 kb)	+	nd	nd	nd	nd
MNewSp82	1804	+	-	nd	+	nd	nd	nd	+	nd	nd	-	+	nd	nd	nd	nd
MNewSp83	1782	+	+	nd	+	nd	nd	nd	+	nd	nd	long (3 kb)	+	nd	nd	nd	nd
MNewSp84	1364	+	+	nd	+	nd	nd	nd	+	nd	nd	long (3 kb)	+	nd	nd	nd	nd
MNewSp85	1738	+	-	nd	+	nd	nd	nd	+	nd	nd	short(1,5 kb)	+	nd	nd	nd	nd
MNewSp86	1056	+	+	nd	+	nd	nd	nd	+	nd	nd	short(1,5 kb)	+	nd	nd	nd	nd
MNewSp87	1452	+	Deletion D	nd	-	nd	nd	nd	+	nd	nd	long (3 kb)	+	nd	nd	nd	nd
MNewSp88	858	+	-	nd	-	nd	nd	nd	+	nd	nd	Deletion HA	+	nd	nd	nd	nd
MNewSp89	1650	+	+	nd	+	nd	nd	nd	+	nd	nd	short(1,5 kb)	+	nd	nd	nd	nd
MNewSp90	1628	+	Deletion D	nd	+	nd	nd	nd	+	nd	nd	long (3 kb)	+	nd	nd	nd	nd
MNewSp91	1452	+	+	nd	-	nd	nd	nd	-	nd	nd	short(1,5 kb)	+	nd	nd	nd	nd
MNewSp92	1232	+	-	nd	+	nd	nd	nd	+	nd	nd	short(1,5 kb)	+	nd	nd	nd	nd
MNewSp93	1166	+	Deletion D	nd	+	nd	nd	nd	+	nd	nd	Deletion HA	+	nd	nd	nd	nd
MNewSp94	1100	Insertion TD	-	nd	+	nd	nd	nd	+	nd	nd	short(1,5 kb)	+	nd	nd	nd	nd
MNewSp95	2354	+	-	nd	+	nd	nd	nd	+	nd	nd	long (3 kb)	+	nd	nd	nd	nd
MNewSp96	1628	+	-	nd	+	nd	nd	nd	+	nd	nd	short(1,5 kb)	+	nd	nd	nd	nd
MNewSp97	924	+	Deletion D	nd	+	nd	nd	nd	+	nd	nd	Deletion HA	+	nd	nd	nd	nd
MNewSp98	1716	+	+	nd	+	nd	nd	nd	+	nd	nd	long (3 kb)	+	nd	nd	nd	nd
MNewSp99	1518	+	-	nd	+	nd	nd	nd	+	nd	nd	short(1,5 kb)	+	nd	nd	nd	nd
MNewSp100	1452	+	-	nd	+	nd	nd	nd	+	nd	nd	short(1,5 kb)	+	nd	nd	nd	nd
